# Supplementary material for: Fabrication of CeO2/GCE for Electrochemical Sensing of Hydroquinone
Source: Biosensors (Basel). 2022 Oct 8;12(10):846. doi: 10.3390/bios12100846 (PMC9599135; doi:10.3390/bios12100846)
Supplement: Supplementary file 1 [file biosensors-12-00846-s001.zip]

Archive with 1 entries (1 files):
- biosensors-1931644-supplementary.pdf
